# Supplementary material for: Anti-Ku Antibodies: Clinical Associations, Organ Damage, and Prognostic Implications in Connective Tissue Diseases
Source: Int J Mol Sci. 2025 Aug 1;26(15):7433. doi: 10.3390/ijms26157433 (PMC12347976; doi:10.3390/ijms26157433)
Supplement: Supplementary file 1 [file ijms-26-07433-s001.zip]

Archive with 1 entries (1 files):
- ijms-3771883-supplementary.pdf
